# Supplementary material for: A Highly Sensitive Quantitative Real-Time PCR Assay for Determination of Mutant JAK2 Exon 12 Allele Burden
Source: PLoS One. 2012 Mar 5;7(3):e33100. doi: 10.1371/journal.pone.0033100 (PMC3293922; doi:10.1371/journal.pone.0033100)
Supplement: Table S2 — Development of N542-E543del mutant allele burden in PV1. Data for PV1 displaying the percentage mutant allele burden of JAK2 exon 12 mutations during a time period of 420 days, depicted in Figure 3. Mut (%), percentage mutant allele burden and Sens (%), percentage sensitivity. (XLS) [file pone.0033100.s003.xls]

## Sheet: Ark1
	PV1, N542-E543del
Days	Mut (%)	Sens (%)
0	24	0.002
294	33	0.004
420	28	0.00292912
