# Supplementary material for: A Highly Sensitive Quantitative Real-Time PCR Assay for Determination of Mutant JAK2 Exon 12 Allele Burden
Source: PLoS One. 2012 Mar 5;7(3):e33100. doi: 10.1371/journal.pone.0033100 (PMC3293922; doi:10.1371/journal.pone.0033100)
Supplement: Table S3 — Development of N542-E543del mutant allele burden in PV2. Data for PV2 displaying the percentage mutant allele burden of the JAK2 exon 12 mutation during a time period of 735 days, depicted in Figure 4. Mut (%), percentage mutant allele burden and Sens (%), percentage sensitivity. (XLS) [file pone.0033100.s004.xls]

## Sheet: Ark1
	PV2, N542-E543del
Days	Mut (%)	Sens %
0	3.3	0.002
28	3.4	0.002
56	3.4	0.005
84	2.7	0.003
210	1.7	0.003
406	1.5	0.001
644	2.7	0.005
735	2.7	0.003
