# Supplementary material for: A Highly Sensitive Quantitative Real-Time PCR Assay for Determination of Mutant JAK2 Exon 12 Allele Burden
Source: PLoS One. 2012 Mar 5;7(3):e33100. doi: 10.1371/journal.pone.0033100 (PMC3293922; doi:10.1371/journal.pone.0033100)
Supplement: Table S4 — Development of V536-I546dup11 mutant allele burden in PV3. Data for PV3 displaying the percentage mutant allele burden of JAK2 exon 12 mutations during a time period of 203 days, depicted in Figure 4. Mut (%), percentage mutant allele burden and Sens (%), percentage sensitivity. (XLS) [file pone.0033100.s005.xls]

## Sheet: Ark1
		PV3, V536-I546dup11
Days	Mut (%)	Sens (%)
0	24	0.007
98	26	0.007
203	23	0.007
