# Supplementary material for: A Highly Sensitive Quantitative Real-Time PCR Assay for Determination of Mutant JAK2 Exon 12 Allele Burden
Source: PLoS One. 2012 Mar 5;7(3):e33100. doi: 10.1371/journal.pone.0033100 (PMC3293922; doi:10.1371/journal.pone.0033100)
Supplement: Table S5 — qPCR data of bone marrow, peripheral blood and sorted cell fractions. Data for patients PV1-PV6 presented in histogram plots shown in Figure 5. showing percentage mutated JAK2 exon 12 alleles of BM, PB, and sorted cell fractions (CD16+ granulocytes, CD14+ monocytes, CD3+ T-lymphocytes, and CD19+ B-lymphocytes). Furthermore the sensitivities are shown calculated as described. BM, bone marrow; PB, peripheral blood; neg., negative; n/a, not available. (XLS) [file pone.0033100.s006.xls]

## Sheet: Ark1
	BM		PB		CD16		CD14		CD3		CD19
Patient Id	Mut (%)	Sens (%)	Mut (%)	Sens (%)	Mut (%)	Sens (%)	Mut (%)	Sens (%)	Mut (%)	Sens (%)	Mut (%)	Sens (%)
PV1	40	0.016	28	0.003	31	0.003	31	0.017	0.4	0.055	4.9	0.12
PV2	21	0.013	1.5	0.001	1.8	0.008	0	0.021	0	0.073	0	0.987
PV3	20	0.007	23	0.007	31	0.007	29	0.007	0.11	0.041	0.44	0.052
PV4	95	0.097	99	0.002	100	0.001	99	0.002	6.6	0.008	8.1	0.331
PV5	n/a	n/a	17	0.005	17	0.012	12	0.187	0.15	0.114	3.7	0.294
PV6	n/a	n/a	89	0.01	98	0.121	0	35	1.58	1.047	0	34
