# Supplementary material for: A Highly Sensitive Quantitative Real-Time PCR Assay for Determination of Mutant JAK2 Exon 12 Allele Burden
Source: PLoS One. 2012 Mar 5;7(3):e33100. doi: 10.1371/journal.pone.0033100 (PMC3293922; doi:10.1371/journal.pone.0033100)
Supplement: Table S6 — Reproducibility analysis of qPCR assay. Values from reproducibility assay histogram plots presented in Figure 3. The column row indicates the histogram columns of Figure 3. The identity of the mutations for the individual patients in addition to coefficient of variation and mean values ± standard deviations (SD) are shown. (XLS) [file pone.0033100.s007.xls]

## Sheet: Ark1
Column	1	2	3	4	5	6	7	8	9	10	11
Patient	PV6	PV4		PV1		PV2
Mutation	K539L	V536-I546dup11		N542-E543del		N542-E543del
%mean ± SD	83 ± 4.7	30 ± 4.6	28 ± 2.7	27 ± 3.5	23 ± 1.6	3.8 ± 0.31	3.4 ± 0.20	2.9 ± 0.32	2.7 ± 0.08	2.5 ± 0.17	1.6 ± 0.23
% Coefficient of variation	5.6	16	9.7	13	7	8.2	5.7	11	3.1	6.9	14
